# Supplementary material for: Investigating the Effect of Various Sous-Vide Cooking Conditions on Protein Structure and Texture Characteristics of Tilapia Fillet Using Synchrotron Radiation-Based FTIR
Source: Foods. 2023 Jan 28;12(3):568. doi: 10.3390/foods12030568 (PMC9914579; doi:10.3390/foods12030568)
Supplement: Supplementary file 1 [file foods-12-00568-s001.zip]

Archive with 1 entries (1 files):
- foods-2156937-supplementary.pdf
